# Supplementary material for: Stabilization of G protein-coupled receptors by point mutations
Source: Front Pharmacol. 2015 Apr 20;6:82. doi: 10.3389/fphar.2015.00082 (PMC4403299; doi:10.3389/fphar.2015.00082)
Supplement: Supplementary Table 1 — Favorable Mutations identified in GPCRs. [file Table1.XLSX]

## Sheet: ala scan-positions
									stabilized in presence of
#	GPCR	mutation	BW# (from GPCRDB)	expression (wt=100, if >125: higher expression, red)	stability (wt = 50)	stability w/o ligand	delta Tm agonist (°C)	delta Tm antagonist (°C)	agonist	antagonist	no ligand	more than one ligand?	aligned to	reference
1	A2A	V12A	1.38				2		1					Lebon 2011
2	NTR1	L72A	1.4	51.2	23	68					1			Shibata 2009
3	NTR1	A73L	1.41	64.8	67	58			1					Shibata 2009
4	beta1AR	I55A	1.46							1				Serrano-Vega 2008
5	NTR1	A86L	1.54	134.6	118	82			1		1			Shibata 2009
6	beta1AR	G67A	1.58							1			NTR1 A90L	Serrano-Vega 2008
6	NTR1	A90L	1.58	104.9	74	59			1				beta1AR G67A	Shibata 2009
7	beta1AR	R68S	1.59							1				Serrano-Vega 2008
	NTR1	L95A	ICL1	100.8	47	54								Shibata 2009
8	NTR1	H103A	2.4	25.2	76	85			1		1			Shibata 2009
9	A2A	S47A	2.45				2.5	-6.5	1					Lebon 2011
9	NTR1	S108A	2.45	34.8	31	70					1			Shibata 2009
10	A2A	L48A	2.46				14		1					Lebon 2011
11	A2A	A50L	2.48				2.5	6.5	1	1				Lebon 2011
	NTR1	S112A	2.49	78.5	46	58								Shibata 2009
12	NTR1	D113A	2.5	42.9	24	159					1			Shibata 2009
13	A2A	A54L	2.52				5	6	1	1				Lebon 2011
13	A2A	A54L	2.52	90	70					1			beta1 V89L	Magnani 2008
13	beta1AR	V89L	2.52							1				Serrano-Vega 2008
14	beta1AR	M90V	2.53							1			NTR1 I116A	Serrano-Vega 2008
14	NTR1	I116A	2.53	35.2	39	74					1		beta1AR M90V	Shibata 2009
15	A2A	V57A	2.55				6	6	1	1				Lebon 2011
15	A2A	V57A	2.55	44	72					1				Magnani 2008
16	A2A	F62A	2.6				2.5		1					Lebon 2011
16	beta1AR	G98A	2.6							1				Serrano-Vega 2008
17	A2A	T65A	2.63				4.5	6	1	1				Lebon 2011
18	A2A	H75A	3.23	82	76					1				Magnani 2008
19	A2A	F79A	3.27				2.5		1					Lebon 2011
20	A2A	F83A	3.31				1.5	-15.5	1					Lebon 2011
21	A2A	T88A	3.36	67	115					1				Magnani 2008
22	A2A	Q89A	3.37				6	-8	1					Lebon 2011
23	A2A	S90A	3.38				3.5	0	1					Lebon 2011
23	A2A	S90A	3.38	151	76				1					Magnani 2008
24	beta1AR	I129V	3.4							1				Serrano-Vega 2008
25	NTR1	V165A	3.48	67.4	75	53			1					Shibata 2009
26	A2A	G114A	ICL2	62	71				1			1	beta1AR S151E	Magnani 2008
26	A2A	G114A	ICL2	73	77					1		1	beta1AR S151E	Magnani 2008
27	beta1AR	S151E	ICL2							1			A2A G114A 2x	Serrano-Vega 2008
	NTR1	T179A	ICL2	78.8	30	62								Shibata 2009
28	NTR1	M181A	ICL2	9.5	39	70					1			Shibata 2009
29	A2A	G118A	4.39	71	76				1			1		Magnani 2008
29	A2A	G118A	4.39	84	74					1		1		Magnani 2008
	NTR1	R183A	4.39	14.4	64	52			1					Shibata 2009
30	A2A	T119A	4.4	90	74					1				Magnani 2008
31	A2A	K122A	4.43	52	79					1				Magnani 2008
32	A2A	G123A	4.44	90	77					1			beta1AR V160A	Magnani 2008
32	beta1AR	V160A	4.44							1			A2A G123A	Serrano-Vega 2008
	NTR1	F189A	4.45	34.4	40	63								Shibata 2009
	NTR1	S191A	4.47	60.6	40	49								Shibata 2009
33	NTR1	L205A	4.62	26.4	29	69					1			Shibata 2009
34	NTR1	T207A	ECL2	21.6	31	65					1			Shibata 2009
35	A2A	P149A	ECL2	54	108					1				Magnani 2008
36	A2A	E151A	ECL2	63	87					1				Magnani 2008
37	A2A	G152A	ECL2	70	78					1				Magnani 2008
38	beta1AR	Q194A	ECL2							1				Serrano-Vega 2008
39	beta1AR	G197A	ECL2							1				Serrano-Vega 2008
40	A2A	L167A	ECL2	41	87				1					Magnani 2008
41	A2A	A184L	5.451	140	75				1					Magnani 2008
42	beta1AR	L221V	5.52							1				Serrano-Vega 2008
43	beta1AR	Y227A	5.58							1				Serrano-Vega 2008
44	A2A	R199A	5.6	73	101				1					Magnani 2008
44	beta1AR	R229Q	5.6							1				Serrano-Vega 2008
45	beta1AR	V230A	5.61							1				Serrano-Vega 2008
45	NTR1	I260A	5.61	108.8	78	58			1					Shibata 2009
46	A2A	A203L	ICL3	42	86				1			1		Magnani 2008
46	A2A	A203L	ICL3	111	66					1		1		Magnani 2008
47	A2A	A204L	ICL3	40	90					1			beta1AR A234L	Magnani 2008
48	beta1AR	A234L	ICL3							1			A2A A204L	Serrano-Vega 2008
49	A2A	L208A	ICL3	276	108				1				NTR1 V268A	Magnani 2008
50	NTR1	V268A	ICL3	106	44	66					1			Shibata 2009
51	A2A	Q210A	ICL3	46	78				1					Magnani 2008
52	A2A	S213A	ICL3	40	70				1					Magnani 2008
53	A2A	E219A	ICL3	96	110				1					Magnani 2008
54	A2A	R220A	ICL3	84	125				1					Magnani 2008
55	A2A	S223A	ICL3	57	73				1					Magnani 2008
56	A2A	T224A	ICL3	142	138				1					Magnani 2008
57	beta1AR	A282L	ICL3							1				Serrano-Vega 2008
58	A2A	Q226A	6.28	119	109				1					Magnani 2008
59	A2A	K227A	6.29	87	111				1					Magnani 2008
60	A2A	H230A	6.32	57	77				1					Magnani 2008
61	A2A	A231L	6.33	90	74					1			NTR1 G306A	Magnani 2008
61	NTR1	G306A	6.33	104.4	80	48			1				A2A A231L	Shibata 2009
62	NTR1	L308A	6.35	96.5	70	51			1					Shibata 2009
63	A2A	I235A	6.37	85	70					1				Magnani 2008
64	A2A	A236L	6.38				2.5	6	1	1				Lebon 2011
65	A2A	I238A	6.4				2.5	4	1	1				Lebon 2011
66	A2A	V239A	6.41	91	67					1				Magnani 2008
67	A2A	L241A	6.43	139	78				1					Magnani 2008
68	A2A	F242A	6.44				2.5		1					Lebon 2011
69	A2A	P260A	ECL3	70	84				1					Magnani 2008
70	A2A	S263A	ECL3	60	79				1					Magnani 2008
71	NTR1	F342A	ECL3	87.3	88	52			1					Shibata 2009
72	NTR1	D345A	7.29	13.5	32	84					1			Shibata 2009
73	A2A	L267A	7.32	40	93				1				beta1 D322A	Magnani 2008
73	beta1AR	D322A	7.32							1			A2A L267A	Serrano-Vega 2008
74	A2A	L272A	7.37	34	79				1				beta1 F327A	Magnani 2008
74	beta1AR	F327A	7.37							1			A2A L272A	Serrano-Vega 2008
75	NTR1	A356L	7.4	61.6	41	86					1			Shibata 2009
76	NTR1	F358A	7.42	62.2	109	74			1		1			Shibata 2009
77	A2A	T279A	7.44	125	79				1				beta1 A334L	Magnani 2008
77	beta1AR	A334L	7.44							1			A2A T279A	Serrano-Vega 2008
78	NTR1	S362A	7.46	128.9	66	64			1					Shibata 2009
79	A2A	V282A	7.47				2	1	1	1				Lebon 2011
80	beta1AR	F338M	7.48							1				Serrano-Vega 2008
81	A2A	N284A	7.49	64	76				1					Magnani 2008
82	beta1AR	Y343L	7.53							1				Miller 2011
83	NTR1	N370A	7.54	252.8	74	72			1		1			Shibata 2009
84	NTR1	A385L	8.59	88.7	56	81					1			Shibata 2009
85	NTR1	C386A	8.6	92.7	43	80					1			Shibata 2009
86	A2A	Q311A	Cterm	49	82				1				NTR1 R392A	Magnani 2008
87	NTR1	R392A	Cterm	131	54	69					1		A2A Q311A	Shibata 2009
88	NTR1	H393A	Cterm	159.1	46	75					1			Shibata 2009
89	A2A	P313A	Cterm	44	74				1					Magnani 2008
90	A2A	K315A	Cterm	64	93				1					Magnani 2008
91	NTR1	K397A	Cterm	145.9	37	77					1			Shibata 2009
92	NTR1	P399A	Cterm	93	41	68					1			Shibata 2009

## Sheet: directed evolution-positions
number	GPCR	mutation appears in # constructs	of	mutation	pool	BW# (from GPCRDB)	note	stabilized in presence of	reference
1	NK1	11	26	S12F	ep4	N-terminus		agonist	Dodevski 2011
2	alpha1aAR	2/7/12/1	23	C14S/F/Y/R	ep2	N-terminus		antagonist	Dodevski 2011
3	NTR1	4	5	V57I		N-terminus		agonist	Schlinkmann 2012 JMB
4	NTR1	3	5	N58R		N-terminus		agonist	Schlinkmann 2012 JMB
	NK1	2	26	V33A	ep4	1.33		agonist	Dodevski 2011
5	NTR1	3	5	T68S		1.36		agonist	Schlinkmann 2012 JMB
6	NTR1	3	5	I70L		1.38		agonist	Schlinkmann 2012 JMB
7	NTR1	4	5	F75L		1.43		agonist	Schlinkmann 2012 JMB
8	NK1	2	26	V51M	ep4	1.51		agonist	Dodevski 2011
8	NTR1	3	5	S83G		1.51		agonist	Schlinkmann 2012 JMB
9	NK1	2	26	M54I	ep4	1.54		agonist	Dodevski 2011
9	NTR1	3	5	A86L		1.54		agonist	Schlinkmann 2012 JMB
	NK1	2	26	R62G	ep4	ICL1		agonist	Dodevski 2011
10	NTR1	3	5	T101R		2.38		agonist	Schlinkmann 2012 JMB
11	NTR1			H103D		2.4		agonist	Egloff 2014
12	NTR1			H105Y		2.42		agonist	Egloff 2014
13	NK1	14	26	V72L	ep4	2.44		agonist	Dodevski 2011
14	alpha1aAR	8	23	N67Y	ep2	2.45		antagonist	Dodevski 2011
15	NTR1	2	5	A110L		2.47		agonist	Schlinkmann 2012 JMB
16	alpha1aAR	9	23	A71V	ep2	2.49		antagonist	Dodevski 2011
17	NTR1	3	5	D113S		2.5		agonist	Schlinkmann 2012 JMB
	NK1	3	26	A79V	ep4	2.51		agonist	Dodevski 2011
18	NK1	3	8	A83T	ep2	2.55	TACR1	agonist	Dodevski 2011
18	NK1	17	26	A83T	ep4	2.55		agonist	Dodevski 2011
18	NTR1	3	5	L119F		2.551		agonist	Schlinkmann 2012 JMB
19	NTR1	3	5	M121L		2.57		agonist	Schlinkmann 2012 JMB
20	NTR1	2	5	E124D		2.6		agonist	Schlinkmann 2012 JMB
20	NTR1			E124D		2.6		agonist	Egloff 2014
21	NTR1	2	5	L125V		2.61		agonist	Schlinkmann 2012 JMB
21	NTR1			L125V		2.61		agonist	Egloff 2014
22	NK1	9	26	S169A	ep4	ECL2		agonist	Dodevski 2011
23	NK1	6	26	T171I	ep4	ECL2		agonist	Dodevski 2011
	NK1	2	26	S176G	ep4	ECL2		agonist	Dodevski 2011
24	NTR1	2	5	M208V		ECL2		agonist	Schlinkmann 2012 JMB
24	NTR1			M208V		ECL2		agonist	Egloff 2014
25	NTR1			R213L		ECL2		agonist	Egloff 2014
26	NTR1			V234L		ECL2		agonist	Egloff 2014
27	alpha1bAR	2	7	I116N	ep2	3.23		antagonist	Dodevski 2011
28	NTR1	4	5	R143K		3.26		agonist	Schlinkmann 2012 JMB
29	alpha1aAR	9	23	A103T	ep2	3.29		antagonist	Dodevski 2011
30	NTR1	4	5	D150E		3.33		agonist	Schlinkmann 2012 JMB
31	NK1	3	8	V116I	ep2	3.36		agonist	Dodevski 2011
31	NK1	6	26	V116I	ep4	3.36		agonist	Dodevski 2011
32	NK1	3	8	Y121F	ep2	3.41		agonist	Dodevski 2011
32	NK1	4	26	Y121F	ep4	3.41		agonist	Dodevski 2011
33	NTR1			A161V		3.44		agonist	Egloff 2014
34	NK1	17	26	F128V	ep4	3.48		agonist	Dodevski 2011
	NK1	3	26	D129V	ep4	3.49		agonist	Dodevski 2011
35	NTR1			R167L		3.5		agonist	Egloff 2014
36	alpha1aAR	7	23	G127A	ep2	3.53		antagonist	Dodevski 2011
	NK1	2	26	I135V	ep4	ICL2		agonist	Dodevski 2011
37	NTR1	2	5	C172R		ICL2		agonist	Schlinkmann 2012 JMB
37	NTR1			C172R		ICL2		agonist	Egloff 2014
38	NTR1	3	5	A177H		ICL2		agonist	Schlinkmann 2012 JMB
39	NK1	9	26	A144V	ep4	4.39		agonist	Dodevski 2011
	NK1	2	26	V149L	ep4	4.44		agonist	Dodevski 2011
40	alpha1aAR	6	23	C149S	ep2	4.48		antagonist	Dodevski 2011
41	NTR1	2	5	A201S		4.57		agonist	Schlinkmann 2012 JMB
42	NTR1	2	5	I202L		4.59		agonist	Schlinkmann 2012 JMB
43	NTR1	2	5	K235R		5.37		agonist	Schlinkmann 2012 JMB
43	NTR1			K235R		5.37		agonist	Egloff 2014
44	NK1	2	8	C199G	ep2	5.42		agonist	Dodevski 2011
44	NTR1	3	5	V240L		5.42		agonist	Schlinkmann 2012 JMB
45	NK1	7	8	I204T	ep2	5.461		agonist	Dodevski 2011
45	NK1	26	26	I204T	ep4	5.461		agonist	Dodevski 2011
46	NTR1	5	5	I253A		5.54		agonist	Schlinkmann 2012 JMB
47	NTR1			I260A		5.61		agonist	Egloff 2014
48	NK1	5	8	T222R	ep2	ICL3		agonist	Dodevski 2011
48	NK1	24	26	T222R	ep4	ICL3		agonist	Dodevski 2011
49	NTR1	2	5	N262R		ICL3		agonist	Schlinkmann 2012 JMB
49	NTR1			N262R		ICL3		agonist	Egloff 2014
50	NTR1	2	5	K263R		ICL3		agonist	Schlinkmann 2012 JMB
50	NTR1			K263R		ICL3		agonist	Egloff 2014
51	NK1	4	26	K243N	ep4	6.3		agonist	Dodevski 2011
52	NTR1			H305R		6.32		agonist	Egloff 2014
	NK1	2	26	V246M	ep4	6.33		agonist	Dodevski 2011
53	NK1	13	26	V247I	ep4	6.34		agonist	Dodevski 2011
	alpha1aAR	2	23	T273M	ep2	6.36		antagonist	Dodevski 2011
54	NTR1			V313M		6.4		agonist	Egloff 2014
	NK1	2	26	T256I	ep4	6.43		agonist	Dodevski 2011
55	NTR1	3	5	C320L		6.47		agonist	Schlinkmann 2012 JMB
56	NTR1	2	5	Y324L		6.51		agonist	Schlinkmann 2012 JMB
	alpha1aAR	2	23	V291L	ep2	6.54		antagonist	Dodevski 2011
57	NTR1	3	5	C332V		6.59		agonist	Schlinkmann 2012 JMB
58	NK1	2	8	Y278F	ep2	ECL3		agonist	Dodevski 2011
	NK1	3	26	N274Y	ep4	ECL3		agonist	Dodevski 2011
58	NK1	21	26	Y278F	ep4	ECL3		agonist	Dodevski 2011
59	NTR1	2	5	F342A		ECL3		agonist	Schlinkmann 2012 JMB
60	NTR1	4	5	T354S		7.38		agonist	Schlinkmann 2012 JMB
61	alpha1aAR	13	23	F312L	ep2	7.39		antagonist	Dodevski 2011
61	alpha1bAR	7	7	F334L	ep2	7.39		antagonist	Dodevski 2011
62	NTR1	5	5	F358V		7.42		agonist	Schlinkmann 2012 JMB
63	alpha1aAR	5	23	N318H	ep2	7.45		antagonist	Dodevski 2011
64	NTR1			S362A		7.46		agonist	Egloff 2014
65	alpha1aAR	6	23	N322K	ep2	7.49		antagonist	Dodevski 2011
	alpha1aAR	2	23	P327S	ep2	7.531	aa not in GPCRDB	antagonist	Dodevski 2011
66	NK1	2/7/3	26	C306W/F/Y	ep4	7.54		agonist	Dodevski 2011
67	NK1	2	8	C307Y	ep2	7.55		agonist	Dodevski 2011
67	NK1	8	26	C307Y	ep4	7.55		agonist	Dodevski 2011
67	alpha1aAR	2	23	S329F	ep2	7.55		antagonist	Dodevski 2011
	NK1	3	26	N309D	ep4	8.48		agonist	Dodevski 2011
	NK1	2	26	G315C	ep4	8.53		agonist	Dodevski 2011
	NK1	2	26	C322R	ep4	8.6		agonist	Dodevski 2011
	NK1	2	26	R340N	ep4	C-terminus		agonist	Dodevski 2011
	NK1	2	26	L354Q	ep4	C-terminus		agonist	Dodevski 2011
	NK1	2	26	E367D	ep4	C-terminus		agonist	Dodevski 2011
68	NK1	6	26	S402T	ep4	C-terminus		agonist	Dodevski 2011
	alpha1aAR	3	23	P363T	ep2	C-terminus		antagonist	Dodevski 2011
69	alpha1bAR	2	7	R380H	ep2	C-terminus		antagonist	Dodevski 2011
70	alpha1bAR	2	7	C384S	ep2	C-terminus		antagonist	Dodevski 2011

## Sheet: references
short reference	full reference	doi
Dodevski 2011	Dodevski, I., and Plückthun, A. (2011). Evolution of three human GPCRs for higher expression and stability. J. Mol. Biol. 408, 599–615	doi:10.1016/j.jmb.2011.02.051
Schlinkmann 2012 JMB	Schlinkmann, K. M., Hillenbrand, M., Rittner, A., Künz, M., Strohner, R., and Plückthun, A. (2012a). Maximizing detergent stability and functional expression of a GPCR by exhaustive recombination and evolution	doi:10.1016/j.jmb.2012.05.039
Egloff 2014	Egloff, P., Hillenbrand, M., Klenk, C., Batyuk, A., Heine, P., Balada, S., Schlinkmann, K. M., Scott, D. J., Schütz, M., and Plückthun, A. (2014). Structure of signaling-competent neurotensin receptor 1 obtained by directed evolution in Escherichia coli. Proc. Natl. Acad. Sci. U. S. A. 111, E655–62	doi:10.1073/pnas.1317903111
Lebon 2011 JMB	Lebon, G., Bennett, K., Jazayeri, A., and Tate, C. G. (2011). Thermostabilisation of an agonist-bound conformation of the human adenosine A(2A) receptor. J. Mol. Biol. 409, 298–310	doi:10.1016/j.jmb.2011.03.075
Shibata 2009	Shibata, Y., White, J. F., Serrano-Vega, M. J., Magnani, F., Aloia, A. L., Grisshammer, R., and Tate, C. G. (2009). Thermostabilization of the neurotensin receptor NTS1. J. Mol. Biol. 390, 262–77	doi:10.1016/j.jmb.2009.04.068
Serrano-Vega 2008	Serrano-Vega, M. J., Magnani, F., Shibata, Y., and Tate, C. G. (2008). Conformational thermostabilization of the beta1-adrenergic receptor in a detergent-resistant form. Proc. Natl. Acad. Sci. U. S. A. 105, 877–882	doi:10.1073/pnas.0711253105
Magnani 2008	Magnani, F., Shibata, Y., Serrano-Vega, M. J., and Tate, C. G. (2008). Co-evolving stability and conformational homogeneity of the human adenosine A2a receptor. Proc. Natl. Acad. Sci. U. S. A. 105, 10744–9	doi:10.1073/pnas.0804396105
Miller 2011	Miller, J. L., and Tate, C. G. (2011). Engineering an ultra-thermostable β(1)-adrenoceptor. J. Mol. Biol. 413, 628–38.	doi:10.1016/j.jmb.2011.08.057
